# Supplementary material for: Kangxianhuanji formula and its component rutin ameliorate acute exacerbation of idiopathic pulmonary fibrosis by targeting GLUT1 to suppress HIF-1α–mediated glycolysis
Source: Front Immunol. 2026 Apr 24;17:1783256. doi: 10.3389/fimmu.2026.1783256 (PMC13152745; doi:10.3389/fimmu.2026.1783256)
Supplement: Supplementary file 1 [file DataSheet1.xlsx]

## Sheet: Szapiel score
Control	Model	KHF-L	KHF-M	PAT
0	3	2	0.666667	1.66667
0	2	1	0.666667	1.66667
0.333333	1.33333	1.33333	1	1
0	3	1.33333	1	1
0	2	1	1	1.66667
0.0666667	2.26667	1.33333	0.866667	1.4
0.149071	0.722649	0.408248	0.182574	0.365148
0.07±0.15	2.27±0.72	1.33±0.41	0.87±0.18	1.4±0.37

## Sheet: Ashcroft score
Control	Model	KHF-L	KHF-M	PAT
0	5.33333	2.66667	1	2.33333
0.333333	3.66667	3	0.333333	3
0.333333	5.33333	1.66667	2.66667	2.33333
0.333333	5.33333	2.66667	3	2
0	3	4	3	2.33333
0.2	4.53333	2.8	2	2.4
0.182574	1.12052	0.83666	1.24722	0.365148
0.2±0.18	4.53±1.12	2.8±0.84	2±1.25	2.4±0.37

## Sheet: SPC免疫荧光
Control	Model	KHF-L	KHF-M	PAT
11.5381	18.4327	14.545	13.2776	14.1093
9.86865	22.0578	13.9616	12.4598	14.5228
11.9309	22.7746	15.2099	11.8944	12.8611
12.3996	23.3087	17.6801	11.3014	12.9262
11.0749	19.1261	15.1765	12.1425	12.4245
9.92171	17.7722	15.8858	11.0946	17.2127
11.1223	20.5787	15.4098	12.0284	14.0094
1.04627	2.41058	1.28999	0.797238	1.76286
11.12±1.05	20.58±2.41	15.41±1.29	12.03±0.8	14.01±1.76

## Sheet: Total protein 
Control	Model	KHF-L	KHF-M	PAT
0.0886056	1.5412	1.16191	0.790438	1.05546
0.0901992	1.29753	1.23084	0.705976	1.07347
0.100717	1.27586	0.895618	0.569721	0.945348
0.111076	1.20303	0.761753	0.507888	1.13084
0.17753	1.34295	0.697052	0.46757	1.01195
0.113625	1.33211	0.949434	0.608319	1.04341
0.03685	0.127335	0.237777	0.136098	0.0694578
0.11±0.04	1.33±0.13	0.95±0.24	0.61±0.14	1.04±0.07

## Sheet: Hydroxyproline
Control	Model	KHF-L	KHF-M	PAT
0.763261	1.63235	0.767109	0.855622	0.820986
0.905009	1.59515	0.848566	0.876788	0.87294
0.929382	1.32448	0.953755	0.956321	0.967225
0.969149	1.07113	0.976204	1.01661	1.04676
0.970432	1.05189	1.0211	1.04227	1.0474
0.907447	1.335	0.913347	0.949522	0.951062
0.0852217	0.27658	0.103413	0.0825479	0.10213
0.91±0.09	1.34±0.28	0.91±0.1	0.95±0.08	0.95±0.1

## Sheet: lung tissue IL-6mRNA
Control	Model	KHF-L	KHF	PAT
1.07	2.25	1.86	2.53	2.3
0.92	2.27	2.26	2.37	1.17
1.16	2.64	1.26	1.06	2.13
0.98	2.99	1.79	1.62	1.95
1	3.01	1.26	0.92	2.63
1.026	2.632	1.686	1.7	2.036
0.0920869	0.370162	0.428229	0.735221	0.545142
1.03±0.09	2.63±0.37	1.69±0.43	1.7±0.74	2.04±0.55

## Sheet: lung tissue TNF-αmRNA
Control	Model	KHF-L	KHF	PAT
1.22	1.59	1.04	0.75	1.03
1.97	1.5	0.89	0.84	1.13
0.72	2.51	0.82	1.63	1.19
1.08	2.77	1.15	1.52	1.36
0.53	1.88	1.01	0.77	1.04
1.104	2.05	0.982	1.102	1.15
0.556983	0.564137	0.129499	0.434822	0.134722
1.1±0.56	2.05±0.56	0.98±0.13	1.1±0.43	1.15±0.13

## Sheet:  IL-1βELISA
Control	Model	KHF-L	KHF-M	PAT
42.5086	93.6625	37.8641	52.6343	58.9245
35.3193	84.23	71.153	101.985	61.4824
69.9224	177.983	67.7452	51.285	41.8322
84.1234	102.744	119.728	78.4611	83.5327
49.8228	121.454	89.5488	41.434	64.0254
44.1267	147.959	59.6004	45.1552	54.5921
54.3039	121.339	74.2733	61.8258	60.7316
18.7421	35.7939	27.9026	23.5747	13.6341
54.3±18.74	121.34±35.79	74.27±27.9	61.83±23.57	60.73±13.63

## Sheet: IL-6ELISA
Control	Model	KHF-L	KHF-M	PAT
91.0938	216.44	104.125	71.6768	97.2274
86.4535	180.716	83.4768	80.8789	110.412
72.008	144.566	101.435	113.556	110.594
78.8318	171.343	106.505	86.8187	82.2928
74.463	124.553	102.838	86.5063	106.172
67.7836	131.747	122.063	98.1204	91.8592
78.4389	161.561	103.407	89.5929	99.7596
8.89081	34.7033	12.3253	14.5679	11.3658
78.44±8.89	161.56±34.7	103.41±12.33	89.59±14.57	99.76±11.37

## Sheet: TNF-αELISA
Control	Model	KHF-L	KHF-M	PAT
60.0537	103.466	90.7508	71.2802	99.6269
40.2066	117.723	87.4597	93.5974	82.877
48.5196	96.507	83.0968	78.954	70.3187
33.467	133.76	81.8616	72.3739	69.8137
74.3579	169.456	61.934	62.341	64.0995
50.6689	113.347	61.2736	74.5922	62.9654
51.2123	122.377	77.7294	75.5231	74.9502
14.5427	26.3671	12.8873	10.402	14.007
51.21±14.54	122.38±26.37	77.73±12.89	75.52±10.4	74.95±14.01

[truncated: 36 more sheets: HMGB1 Mean IOD, TNF-α Mean IOD, IL-6 Mean IOD, KHF-Cell Viability, Cell KHF-IL-1β mRNA, Cell KHF-IL-6mRNA, Cell KHF-TNF-αmRNA, Fold Change（KHF DMSO）,  Peptide A Relative Abundace,  Peptide B Relative Abundace,  Peptide C Relative Abundace, Model vs Control volcano plot, KHF vs Model volcano plot,  Heatmap of glycolytic indicato, Cell KHF-SLC2A1 mRNA, Cell KHF-HK2 mRNA, Cell KHF-HIF-1α mRNA, Cell KHF Lactic acid content, Cell KHF+STF-31 IL-1β mRNA, Cell KHF+STF-31IL-6 mRNA …]
